# Supplementary material for: Sustained Inflammatory Signalling through Stat1/Stat2/IRF9 Is Associated with Amoeboid Phenotype of Melanoma Cells
Source: Cancers (Basel). 2020 Aug 28;12(9):2450. doi: 10.3390/cancers12092450 (PMC7564052; doi:10.3390/cancers12092450)
Supplement: Supplementary file 1 [file cancers-12-02450-s001.zip]

Archive with 4 entries (3 files):
- cancers-879867 - final - supplementary/
- cancers-879867 - final - supplementary/cancers-920664 - supplementary.pdf
- cancers-879867 - final - supplementary/Gandalovicova et al_Supplementary file 1.xlsx
- cancers-879867 - final - supplementary/WM3629 IFNb.avi
