# Supplementary material for: Sustained Inflammatory Signalling through Stat1/Stat2/IRF9 Is Associated with Amoeboid Phenotype of Melanoma Cells
Source: Cancers (Basel). 2020 Aug 28;12(9):2450. doi: 10.3390/cancers12092450 (PMC7564052; doi:10.3390/cancers12092450)
Supplement: Supplementary file 1 [file cancers-12-02450-s001.zip › cancers-879867 - final - supplementary/Gandalovicova et al_Supplementary file 1.xlsx]

## Sheet: MAT_genes
Gene Ontology Enrichment Analysis
30 most significant GO terms based on ShinyGO v0.61 (http://bioinformatics.sdstate.edu/go/)
			MAT_genes (Čermák et al, 2020)							MAT_genes (Emad et al, 2020)
	Gene list		Enrichment FDR	Genes in list	Total genes	Functional Category		Gene list		Enrichment FDR	Genes in list	Total genes	Functional Category
	ADAMTS9		7.4E-26	29	263	Defense response to virus		A2M		1.3E-15	49	2062	Defense response
	ADAR		1.2E-23	30	356	Response to virus		ACOT1		5.0E-15	38	1242	Innate immune response
	AHR		1.1E-21	42	1054	Response to external biotic stimulus		AIM2		6.0E-14	22	356	Response to virus
	AKAP6		1.1E-21	42	1052	Response to other organism		ANKRD45		1.7E-13	51	2602	Immune response
	APOL1		2.7E-21	42	1085	Response to biotic stimulus		APOBEC3B		3.0E-13	19	263	Defense response to virus
	ATP6V0A4		2.1E-20	32	570	Defense response to other organism		APOL1		3.3E-12	32	1085	Response to biotic stimulus
	BAMBI		2.2E-19	58	2561	Response to external stimulus		ART3		7.5E-12	31	1054	Response to external biotic stimulus
	BATF2		2.9E-19	42	1242	Innate immune response		BCORP1		7.5E-12	31	1052	Response to other organism
	BCL2L11		7.4E-18	18	131	Type I interferon signaling pathway		BST2		1.6E-11	56	3539	Immune system process
	BTC		7.4E-18	18	131	Cellular response to type I interferon		C19orf66		8.6E-11	46	2561	Response to external stimulus
	C1R		1.2E-17	18	135	Response to type I interferon		C2		1.7E-10	62	4507	Response to stress
	C1S		6.5E-17	35	950	Cytokine-mediated signaling pathway		C3AR1		2.3E-10	32	1301	Positive regulation of immune system process
	C3		8.8E-17	49	2062	Defense response		CADM3		2.4E-10	33	1392	Immune effector process
	CASP1		8.8E-17	41	1392	Immune effector process		CASP1		1.6E-09	21	570	Defense response to other organism
	CASP10		2.0E-16	63	3539	Immune system process		CCDC144CP		1.6E-09	31	1325	Regulation of immune response
	CCDC30		3.2E-16	40	1372	Response to cytokine		CCL5		2.5E-09	37	1909	Regulation of immune system process
	CEBPD		1.3E-15	53	2602	Immune response		CCR1		3.4E-09	31	1372	Response to cytokine
	CEMIP		9.1E-15	37	1278	Cellular response to cytokine stimulus		CEACAM1		6.7E-09	26	991	Positive regulation of immune response
	CLEC7A		6.2E-14	57	3287	Cell surface receptor signaling pathway		CFB		3.2E-08	15	312	Response to interferon-gamma
	CLSTN3		2.1E-13	53	2938	Cellular response to organic substance		CFI		6.2E-08	28	1278	Cellular response to cytokine stimulus
	CMPK2		6.2E-12	56	3536	Cellular response to chemical stimulus		CHI3L2		1.5E-07	23	903	Regulation of response to external stimulus
	COL4A5		6.7E-12	56	3547	Response to organic substance		CRYAB		3.7E-07	23	950	Cytokine-mediated signaling pathway
	COL8A1		6.8E-11	48	2827	Multi-organism process		CTSK		4.3E-07	10	135	Response to type I interferon
	CPEB4		2.6E-10	61	4507	Response to stress		CXCL10		4.8E-07	23	968	Regulation of defense response
	CREG1		2.6E-09	26	968	Regulation of defense response		CXCL11		6.5E-07	47	3547	Response to organic substance
	CSGALNACT1		2.4E-08	10	103	Regulation of viral genome replication		CXCL16		6.8E-07	31	1737	Regulation of response to stress
	CXCL11		8.9E-08	17	466	Regulation of multi-organism process		DDX58		1.1E-06	21	852	Regulation of cytokine production
	DEPTOR		1.9E-07	14	312	Response to interferon-gamma		DHX58		1.2E-06	21	856	Inflammatory response
	DHX58		1.9E-07	8	65	Negative regulation of viral genome replication		EPSTI1		1.2E-06	56	4820	Regulation of response to stimulus
	DNAH7		2.3E-07	17	500	Regulation of immune effector process		FAM20A		1.7E-06	16	500	Regulation of immune effector process
	DTX3L							FCRLA
	EPAS1		List of overlapping genes upregulated after MAT in HT1080 cells from Čermák et al, 2020 (PMID: 32461585)					FGL2		List of amoeboid-signature genes available as Additional file: Table S1 from Emad et al, 2020 (PMID: 32641077)
	ERV3-1							GBP1
	FBXO32							GBP4
	FTH1							GBP5
	FUCA1							HELZ2
	GBP1							HLA-DPB1
	GCNT3							HLA-DRA
	GDF15							IDO1
	HERC5							IFI27
	HERC6							IFI35
	ICAM1							IFIT2
	IFI35							IFITM1
	IFI44L							KIR2DL4
	IFI6							LGALS9
	IFIH1							LGALS9C
	IFIT1							LOXL4
	IFIT2							LRP2
	IFIT3							MMP17
	IFITM1							MRGPRX4
	IFT27							OASL
	IL11							P2RX7
	IL17RA							PBK
	IL1R1							PCDH20
	IL23A							PCSK2
	IL24							PDGFRL
	IL6							PI15
	KCNJ2							PPM1K
	KLRC2							PTN
	KYNU							RAPGEF4
	LAMA1							RARRES3
	LAP3							RASGRP3
	LINC01359							RNASE1
	LINC02015							RSAD2
	LIPH							RTP4
	LOC100506178							SELL
	LOC644135							SLC15A3
	MALAT1							SPC25
	MAP7							SPP1
	MAPK10							SSTR5-AS1
	MCTP2							STAT2
	MX1							TF
	MX2							TLR3
	N4BP2L1							TLR7
	NEAT1							TMEM140
	NID2							TNFSF10
	NNMT							TNFSF13B
	NPC1							UNC93B1
	OAS1							VCAM1
	OAS2							ADGRA3
	OAS3							ANKRD20A12P
	OASL							ANKRD36
	OTUD1							ARL17B
	PARP14							CDKN1A
	PARP9							CLU
	PBXIP1							CSRNP1
	PCSK1							CTH
	PLSCR1							DDR1
	PRUNE2							DLX2
	RASEF							DNAJB4
	RBM47							DNAJC3
	RNF150							DUSP10
	RPLP0P2							DUSP5
	RSAD2							EGR1
	RSPO3							ELL2
	SAA1							ERRFI1
	SAA2							FAM46C
	SAMHD1							GEM
	SAT1							GORAB
	SCG5							GPAT3
	SDC2							HBEGF
	SELENOP							HIST1H2BK
	SEMA3B							HIST2H4A
	SEMA3F							HSP90AA6P
	SEPTIN4-AS1							HSPA1A
	SERINC5							LOC100996333
	SERPINB2							LRIF1
	SERPINB4							LRRC37A4P
	SIDT2							MXD1
	SLC12A8							NABP1
	SLC22A23							NEDD4L
	SLC2A12							PAX8-AS1
	SLC30A1							PIK3R3
	SMPDL3B							PLA2G7
	SP110							PLK3
	SRGN							RFPL4A
	STAT1							RNU2-2P
	STAT2							SCARNA9
	STC2							SCARNA9L
	SULT1C2							SERTAD1
	TENT5A							SESN2
	TGFB2							SLC14A1
	TLR3							SNORD14C
	TMEM140							SNORD14E
	TMEM86A							SNORD50B
	TMTC1							STK17B
	TNFSF13B							SYNJ2
	TRANK1							TBC1D3B
	TRIM38							TBC1D3B
	USP18							TCEB3CL
	VASN							TMEM2
	WDR66							TRPC1
	XKR3							TSPYL2
	ZNF117							TTC3
								WDR47
								ZNF208
								ZNF252P
								ZNF594
